# Supplementary material for: Association of genetic variants related to combined exposure to higher BMI and waist-to-hip ratio on lifelong cardiovascular risk in UK Biobank
Source: Public Health Nutr. 2022 May 27;26(2):416–24. doi: 10.1017/S1368980022001276 (PMC13076085; doi:10.1017/S1368980022001276)
Supplement: Supplementary file 1 [file S1368980022001276sup.zip]

Archive with 2 entries (2 files):
- S1368980022001276sup001.pdf
- S1368980022001276sup002.docx
